# Supplementary material for: Magnetic Separation of Oxoacid of Boron from Salt-Lake Brine by Synergistically Enhanced Boron Adsorbents of Glucose-Functionalized SiO2 and Graphene
Source: Int J Mol Sci. 2022 Sep 26;23(19):11356. doi: 10.3390/ijms231911356 (PMC9570336; doi:10.3390/ijms231911356)
Supplement: Supplementary file 1 [file ijms-23-11356-s001.zip]

Archive with 1 entries (1 files):
- ijms-1918803-supplementary.pdf
